# Supplementary material for: Global epidemiology and spatial distribution of Toxoplasma gondii in goats: Protocol for a systematic review and Bayesian hierarchical meta-analysis
Source: PLoS One. 2023 Dec 29;18(12):e0290012. doi: 10.1371/journal.pone.0290012 (PMC10756507; doi:10.1371/journal.pone.0290012)
Supplement: S2 Checklist — (XLSX) [file pone.0290012.s002.xlsx]

## Sheet: Sheet1
							Female	Female	Male	Male	Age	Age					Presence of cat		Absence of cat		Extensive System		Intensive System		Semi-intensive		Geographic coordinate			Climate
No	Author	Continent	Country	Year	Total	N Pos IgG	Total	N Pos	Total	N Pos	< 1 year	≥ 1 year	Method	Cutt off	Specificity	Sensitivity	Total	N Pos	Total	N Pos	Total	N Pos	Total	N Pos	Total	N Pos	Latitude	Longitude	Altitude	Temperature	Humidity	Annual rainfall
																						jjj
